# Supplementary material for: Improving Reproducibility to Enhance Scientific Rigor through Consideration of Mouse Diet
Source: Animals (Basel). 2022 Dec 7;12(24):3448. doi: 10.3390/ani12243448 (PMC9774320; doi:10.3390/ani12243448)
Supplement: Supplementary file 1 [file animals-12-03448-s001.zip]

Archive with 1 entries (1 files):
- animals-2087764-supplementary.pdf
